# Supplementary material for: Benzoxaborole-Based Inhibitors Block LexA Autocleavage and Suppress SOS-Dependent Adaptive Phenotypes in Escherichia coli
Source: Antibiotics (Basel). 2026 Apr 27;15(5):437. doi: 10.3390/antibiotics15050437 (PMC13203515; doi:10.3390/antibiotics15050437)
Supplement: Supplementary file 1 [file antibiotics-15-00437-s001.zip]

Archive with 1 entries (1 files):
- antibiotics-4253815-supplementary.pdf
